# Supplementary material for: Construction and Validation of an Autophagy-Related Prognostic Signature and a Nomogram for Bladder Cancer
Source: Front Oncol. 2021 Jun 18;11:632387. doi: 10.3389/fonc.2021.632387 (PMC8252967; doi:10.3389/fonc.2021.632387)
Supplement: Supplementary file 11 [file Table_1.xlsx]

## Sheet: Table S1
Table S1: Differentially expressed ARGs between normal samples and BC samples (based on TCGA-BLCA).
	logFC	AveExpr	t	P.Value	adj.P.Val	B
MYOM1	-3.08458	7.52549	-13.5756	3.62732e-35	1.77739e-32	69.1123
EPM2A	-1.61611	8.12686	-11.598	3.10056e-27	7.59638e-25	51.0713
PDK4	-4.11033	9.54029	-11.3113	3.90398e-26	6.3765e-24	48.5712
BIRC5	2.72925	11.3333	10.7851	3.73299e-24	4.57291e-22	44.0721
ASB2	-2.97753	7.9455	-10.7451	5.25295e-24	5.14789e-22	43.7353
MYH11	-6.29243	11.9604	-10.0814	1.37074e-21	1.11944e-19	38.2501
PHYHIP	-2.77009	7.58714	-10.0278	2.12852e-21	1.41152e-19	37.8165
TP53INP2	-2.18961	10.6746	-10.0181	2.30452e-21	1.41152e-19	37.7382
ITPR1	-2.36707	9.80557	-9.78262	1.56552e-20	8.52341e-19	35.851
MYLK	-3.8306	11.3876	-9.58929	7.39075e-20	3.62147e-18	34.3228
LRRK2	-2.17162	7.76866	-9.48964	1.63244e-19	7.27178e-18	33.5428
ABL1	-1.34648	11.8635	-9.39836	3.358e-19	1.37118e-17	32.8329
PRKG1	-2.31266	8.08382	-9.29661	7.46463e-19	2.81359e-17	32.0468
FOS	-3.40059	13.5139	-9.10374	3.34088e-18	1.16931e-16	30.5726
PRKAG2	-1.43851	9.8501	-8.7737	4.13769e-17	1.26717e-15	28.0986
SRPX	-3.11617	8.85867	-8.6992	7.23931e-17	2.08662e-15	27.5489
MAP1A	-2.5311	8.9988	-8.45512	4.42443e-16	1.20443e-14	25.7709
BCL2	-1.73757	8.78367	-8.25679	1.87617e-15	4.83855e-14	24.3528
KCNK3	-2.35731	7.26281	-8.13142	4.61873e-15	1.13159e-13	23.469
BOC	-2.61448	8.48556	-8.04465	8.56723e-15	1.99902e-13	22.863
RAB23	-1.95585	8.91239	-7.8964	2.43513e-14	5.42369e-13	21.8389
HSPB8	-3.50249	10.5084	-7.86873	2.95496e-14	6.29536e-13	21.6492
FGF7	-3.00233	8.23415	-7.77792	5.55605e-14	1.13436e-12	21.0305
PRKAA2	-2.02148	7.41989	-7.69699	9.70969e-14	1.9031e-12	20.4837
SLC37A4	1.14486	10.5587	7.6319	1.51657e-13	2.85815e-12	20.047
SIRT1	-1.00186	9.84365	-7.61396	1.71407e-13	3.11071e-12	19.9271
CPA3	-2.4544	8.12191	-7.43786	5.63675e-13	9.86431e-12	18.762
NRG2	-1.67962	6.89271	-7.38337	8.11304e-13	1.32513e-11	18.4057
SNRPB	1.08209	13.5866	7.23963	2.10018e-12	3.11844e-11	17.4756
PPARGC1A	-1.90292	6.69225	-7.2044	2.64584e-12	3.81312e-11	17.2499
CHAF1B	1.37821	9.7554	7.16936	3.32653e-12	4.65714e-11	17.0261
FAM13B	-1.16369	10.1161	-6.96351	1.25493e-11	1.66193e-10	15.7293
BID	1.09722	11.3547	6.93055	1.54801e-11	1.99612e-10	15.5244
CCL2	-2.46202	9.50839	-6.84265	2.69921e-11	3.30654e-10	14.9818
GABARAPL1	-1.24417	11.1825	-6.83268	2.874e-11	3.43478e-10	14.9206
DLC1	-1.68846	9.77912	-6.75875	4.56585e-11	5.08469e-10	14.4691
DIRAS3	-1.13928	6.81603	-6.72665	5.5754e-11	6.071e-10	14.2744
PPP1R15A	-1.35957	12.5393	-6.65672	8.59424e-11	9.15473e-10	13.8525
NFE2L2	-1.00231	12.6144	-6.31102	6.9297e-10	6.65794e-09	11.8205
REEP2	-1.55772	7.68244	-6.25771	9.48662e-10	8.83924e-09	11.5151
LMCD1	-1.94567	10.2417	-6.25639	9.56082e-10	8.83924e-09	11.5075
CHMP4C	1.45927	10.2031	6.13992	1.88504e-09	1.62048e-08	10.8479
LIX1L	-1.2705	10.0431	-6.08168	2.63681e-09	2.18989e-08	10.522
SLC22A3	-1.89048	7.539	-6.07795	2.69397e-09	2.20008e-08	10.5012
CX3CL1	-2.20423	10.1015	-5.92062	6.58385e-09	5.22477e-08	9.63427
EIF4EBP1	1.403	11.4448	5.91989	6.61094e-09	5.22477e-08	9.63028
FOXO1	-1.05348	10.3039	-5.88514	8.03298e-09	6.05563e-08	9.44141
VAMP8	1.13209	12.8253	5.84863	9.8479e-09	7.2022e-08	9.244
BAG3	-1.04725	11.8156	-5.67077	2.61816e-08	1.83271e-07	8.29729
CD93	-1.38403	10.9436	-5.37116	1.28616e-07	8.18466e-07	6.75962
TNIK	-1.40836	8.70747	-5.09029	5.36373e-07	3.03869e-06	5.38453
MYC	-1.76198	11.7091	-5.03515	7.04719e-07	3.82803e-06	5.12221
HIST1H3G	1.09687	6.98258	5.03269	7.13303e-07	3.82803e-06	5.11058
CDKN1A	-1.32548	13.2198	-4.90158	1.35132e-06	6.96996e-06	4.49736
TFEB	-1.08987	9.78272	-4.67236	3.99327e-06	1.93733e-05	3.4601
HIST1H3H	1.31547	8.02301	4.64255	4.58305e-06	2.18028e-05	3.3285
CLDN7	1.50954	12.3735	4.60041	5.56136e-06	2.62026e-05	3.14376
STOM	-1.38153	12.3356	-4.57323	6.29576e-06	2.9103e-05	3.0254
RIMS3	-1.01622	7.8059	-4.5338	7.5287e-06	3.4158e-05	2.85483
RRAGD	-1.11265	9.21007	-4.35494	1.66719e-05	7.04244e-05	2.09809
NAMPT	-1.06112	12.4008	-4.22479	2.92397e-05	0.000118409	1.56491
CXCR4	-1.23092	10.4597	-4.03058	6.58508e-05	0.000242608	0.797057
HCAR1	1.42769	9.14808	3.85489	0.000133536	0.000467378	0.131319
TP73	1.19591	8.53831	3.76693	0.000188381	0.000632238	-0.191581
TRIM17	1.2032	8.17483	3.73993	0.000209097	0.000683051	-0.289329
CDKN2A	2.06005	9.64708	3.39799	0.000742324	0.00209045	-1.46968
ITGB4	1.0178	14.2711	2.91841	0.0037036	0.00876697	-2.94381
PTK6	1.15923	11.2905	2.87732	0.00421123	0.00982619	-3.06014
SERPINA1	1.36601	10.1736	2.75984	0.006031	0.013066	-3.38395
TP63	1.29422	11.7978	2.46852	0.0139567	0.0283767	-4.13062

## Sheet: Table S2
Table S2: GO biological processes of overlapped genes between genes in co-expression network and DEGs.
ID	Description	GeneRatio	BgRatio	pvalue	p.adjust	qvalue	geneID	Count
GO:0006914	autophagy	13/37	471/17913	4.88371e-12	4.91301e-09	2.90966e-09	PPARGC1A/LRRK2/SIRT1/ABL1/HSPB8/ITPR1/RAB23/PRKAA2/BCL2/EPM2A/SRPX/VAMP8/CHMP4C	13
GO:0061919	process utilizing autophagic mechanism	13/37	471/17913	4.88371e-12	4.91301e-09	2.90966e-09	PPARGC1A/LRRK2/SIRT1/ABL1/HSPB8/ITPR1/RAB23/PRKAA2/BCL2/EPM2A/SRPX/VAMP8/CHMP4C	13
GO:0016236	macroautophagy	8/37	272/17913	6.72294e-08	4.50885e-05	2.67031e-05	LRRK2/SIRT1/HSPB8/RAB23/PRKAA2/EPM2A/VAMP8/CHMP4C	8
GO:0010506	regulation of autophagy	8/37	314/17913	2.02308e-07	0.000101761	6.02666e-05	LRRK2/SIRT1/ABL1/HSPB8/ITPR1/PRKAA2/BCL2/EPM2A	8
GO:0042594	response to starvation	6/37	174/17913	1.39538e-06	0.000561499	0.00033254	PPARGC1A/LRRK2/EIF4EBP1/SIRT1/PRKAA2/BCL2	6
GO:0010508	positive regulation of autophagy	5/37	113/17913	3.39086e-06	0.00113707	0.000673413	LRRK2/SIRT1/HSPB8/PRKAA2/EPM2A	5
GO:0070059	intrinsic apoptotic signaling pathway in response to endoplasmic reticulum stress	4/37	59/17913	6.46298e-06	0.00168418	0.000997429	LRRK2/SIRT1/ITPR1/BCL2	4
GO:0001666	response to hypoxia	7/37	354/17913	6.85514e-06	0.00168418	0.000997429	PPARGC1A/EIF4EBP1/SIRT1/ITPR1/KCNK3/BCL2/CXCR4	7
GO:0035690	cellular response to drug	7/37	362/17913	7.9321e-06	0.00168418	0.000997429	PPARGC1A/LRRK2/EIF4EBP1/SIRT1/ABL1/PRKAA2/CXCR4	7
GO:0036293	response to decreased oxygen levels	7/37	365/17913	8.37065e-06	0.00168418	0.000997429	PPARGC1A/EIF4EBP1/SIRT1/ITPR1/KCNK3/BCL2/CXCR4	7
GO:0016239	positive regulation of macroautophagy	4/37	66/17913	1.01295e-05	0.00185277	0.00109728	SIRT1/HSPB8/PRKAA2/EPM2A	4
GO:0034976	response to endoplasmic reticulum stress	6/37	254/17913	1.23206e-05	0.00195961	0.00116055	LRRK2/SIRT1/ITPR1/BCL2/CCL2/SRPX	6
GO:0070482	response to oxygen levels	7/37	389/17913	1.26615e-05	0.00195961	0.00116055	PPARGC1A/EIF4EBP1/SIRT1/ITPR1/KCNK3/BCL2/CXCR4	7
GO:0051882	mitochondrial depolarization	3/37	23/17913	1.39633e-05	0.00200673	0.00118846	LRRK2/ABL1/BCL2	3
GO:0016241	regulation of macroautophagy	5/37	166/17913	2.20643e-05	0.00295956	0.00175276	LRRK2/SIRT1/HSPB8/PRKAA2/EPM2A	5
GO:0034599	cellular response to oxidative stress	6/37	296/17913	2.92324e-05	0.00367598	0.00217705	PPARGC1A/LRRK2/SIRT1/ABL1/PRKAA2/BCL2	6
GO:1901214	regulation of neuron death	6/37	313/17913	3.99553e-05	0.00472883	0.00280059	PPARGC1A/LRRK2/SIRT1/ABL1/BCL2/CCL2	6
GO:0046677	response to antibiotic	6/37	328/17913	5.18553e-05	0.00579626	0.00343276	LRRK2/CLDN7/EIF4EBP1/SIRT1/ABL1/BCL2	6
GO:0009636	response to toxic substance	7/37	499/17913	6.2219e-05	0.00593232	0.00351334	PPARGC1A/LRRK2/CLDN7/EIF4EBP1/SIRT1/ABL1/BCL2	7
GO:1901215	negative regulation of neuron death	5/37	207/17913	6.33459e-05	0.00593232	0.00351334	PPARGC1A/LRRK2/SIRT1/BCL2/CCL2	5
GO:0071867	response to monoamine	3/37	38/17913	6.51085e-05	0.00593232	0.00351334	PPARGC1A/LRRK2/ABL1	3
GO:0071869	response to catecholamine	3/37	38/17913	6.51085e-05	0.00593232	0.00351334	PPARGC1A/LRRK2/ABL1	3
GO:0071456	cellular response to hypoxia	5/37	210/17913	6.78148e-05	0.00593232	0.00351334	PPARGC1A/EIF4EBP1/SIRT1/KCNK3/BCL2	5
GO:0070997	neuron death	6/37	347/17913	7.08449e-05	0.00593916	0.00351739	PPARGC1A/LRRK2/SIRT1/ABL1/BCL2/CCL2	6
GO:0051149	positive regulation of muscle cell differentiation	4/37	111/17913	7.87742e-05	0.00633975	0.00375463	SIRT1/ABL1/BCL2/BOC	4
GO:0036294	cellular response to decreased oxygen levels	5/37	220/17913	8.44926e-05	0.00653843	0.00387229	PPARGC1A/EIF4EBP1/SIRT1/KCNK3/BCL2	5
GO:0031929	TOR signaling	4/37	116/17913	9.34889e-05	0.00696665	0.0041259	EIF4EBP1/SIRT1/PRKAA2/EPM2A	4
GO:0000302	response to reactive oxygen species	5/37	230/17913	0.000104169	0.00748528	0.00443305	PPARGC1A/LRRK2/SIRT1/ABL1/BCL2	5
GO:0032007	negative regulation of TOR signaling	3/37	45/17913	0.000108433	0.00752299	0.00445539	SIRT1/PRKAA2/EPM2A	3
GO:0071453	cellular response to oxygen levels	5/37	237/17913	0.000119915	0.00804228	0.00476293	PPARGC1A/EIF4EBP1/SIRT1/KCNK3/BCL2	5
GO:0051924	regulation of calcium ion transport	5/37	244/17913	0.000137429	0.00869997	0.00515243	ABL1/MYLK/BCL2/CCL2/CXCR4	5
GO:0060537	muscle tissue development	6/37	392/17913	0.000138369	0.00869997	0.00515243	PPARGC1A/MYH11/MYLK/ASB2/BCL2/MYOM1	6
GO:0002931	response to ischemia	3/37	50/17913	0.000148713	0.00906696	0.00536978	PPARGC1A/EIF4EBP1/BCL2	3
GO:0009267	cellular response to starvation	4/37	136/17913	0.000172847	0.0102285	0.00605768	LRRK2/SIRT1/PRKAA2/BCL2	4
GO:0014041	regulation of neuron maturation	2/37	10/17913	0.000184875	0.0105425	0.00624364	LRRK2/BCL2	2
GO:0006816	calcium ion transport	6/37	415/17913	0.000188633	0.0105425	0.00624364	ABL1/ITPR1/MYLK/BCL2/CCL2/CXCR4	6
GO:0042542	response to hydrogen peroxide	4/37	144/17913	0.000215241	0.0113399	0.00671589	LRRK2/SIRT1/ABL1/BCL2	4
GO:0060688	regulation of morphogenesis of a branching structure	3/37	57/17913	0.000219809	0.0113399	0.00671589	LRRK2/FGF7/ABL1	3
GO:2000756	regulation of peptidyl-lysine acetylation	3/37	57/17913	0.000219809	0.0113399	0.00671589	PPARGC1A/SIRT1/PRKAA2	3
GO:0097193	intrinsic apoptotic signaling pathway	5/37	277/17913	0.000247914	0.0123477	0.00731275	LRRK2/SIRT1/ABL1/ITPR1/BCL2	5
GO:0030902	hindbrain development	4/37	150/17913	0.000251618	0.0123477	0.00731275	DLC1/PPARGC1A/ABL1/BCL2	4
GO:0006979	response to oxidative stress	6/37	442/17913	0.000265037	0.0126965	0.00751933	PPARGC1A/LRRK2/SIRT1/ABL1/PRKAA2/BCL2	6
GO:0003012	muscle system process	6/37	448/17913	0.000284934	0.0133323	0.00789585	PPARGC1A/LMCD1/MYH11/MYLK/PRKG1/CXCR4	6
GO:0070838	divalent metal ion transport	6/37	454/17913	0.000305992	0.0139922	0.00828667	ABL1/ITPR1/MYLK/BCL2/CCL2/CXCR4	6
GO:0072511	divalent inorganic cation transport	6/37	458/17913	0.000320698	0.0141902	0.00840395	ABL1/ITPR1/MYLK/BCL2/CCL2/CXCR4	6
GO:0014823	response to activity	3/37	65/17913	0.000324428	0.0141902	0.00840395	PPARGC1A/PRKAA2/CXCR4	3
GO:0031667	response to nutrient levels	6/37	466/17913	0.00035178	0.0150592	0.00891859	PPARGC1A/LRRK2/EIF4EBP1/SIRT1/PRKAA2/BCL2	6
GO:0051770	positive regulation of nitric-oxide synthase biosynthetic process	2/37	14/17913	0.000371915	0.0152347	0.00902253	LRRK2/CCL2	2
GO:1903351	cellular response to dopamine	2/37	14/17913	0.000371915	0.0152347	0.00902253	LRRK2/ABL1	2
GO:0071248	cellular response to metal ion	4/37	167/17913	0.000378595	0.0152347	0.00902253	PPARGC1A/LRRK2/KCNK3/PRKAA2	4
GO:1901983	regulation of protein acetylation	3/37	71/17913	0.00042091	0.0162697	0.00963549	PPARGC1A/SIRT1/PRKAA2	3
GO:0055089	fatty acid homeostasis	2/37	15/17913	0.000428575	0.0162697	0.00963549	SIRT1/PRKAA2	2
GO:1903350	response to dopamine	2/37	15/17913	0.000428575	0.0162697	0.00963549	LRRK2/ABL1	2

## Sheet: Table S3
Table S3: Overall survival and disease-free survival analyses of 37 ARGs by GEPIA.
Gene	OS p	DFS p
ABL1	0.0098	0.011
ASB2	0.63	0.52
BCL2	0.43	0.2
BOC	0.00084	0.0088
CCL2	0.038	0.27
CD93	0.065	0.55
CHMP4C	0.028	0.42
CLDN7	0.75	0.54
CPA3	0.18	0.42
CXCR4	0.054	0.8
DIRAS3	0.035	0.33
DLC1	0.31	0.87
EIF4EBP1	0.016	0.034
EPM2A	0.71	0.23
FAM13B	0.8	0.32
FGF7	0.00039	0.025
HSPB8	0.16	0.67
ITPR1	0.21	0.59
KCNK3	0.027	0.033
LIX1L	0.0057	0.27
LMCD1	0.2	0.11
LRRK2	0.094	0.94
MAP1A	6e-05	0.0025
MYH11	0.039	0.067
MYLK	0.00024	0.00025
MYOM1	0.94	0.67
PHYHIP	0.038	0.053
PPARGC1A	0.0031	0.036
PRKAA2	0.35	0.23
PRKG1	0.00047	0.065
PTK6	0.92	0.65
RAB23	0.029	0.21
REEP2	0.016	0.039
RIMS3	0.71	0.48
SIRT1	0.84	0.053
SRPX	0.0083	0.39
VAMP8	0.15	0.17

## Sheet: Table S4
Table S4: Risk score of each BC sample (TCGA-BLCA data).
TCGA Samples	Risk score	Group
TCGA_2F_A9KO	3.11062	high
TCGA_2F_A9KP	2.6893	low
TCGA_2F_A9KQ	2.6779	low
TCGA_2F_A9KR	2.83428	low
TCGA_2F_A9KT	2.76821	low
TCGA_2F_A9KW	3.07122	high
TCGA_4Z_AA7M	2.8043	low
TCGA_4Z_AA7N	3.49605	high
TCGA_4Z_AA7O	2.73388	low
TCGA_4Z_AA7Q	2.77893	low
TCGA_4Z_AA7R	2.88735	low
TCGA_4Z_AA7S	2.59111	low
TCGA_4Z_AA7W	2.66696	low
TCGA_4Z_AA7Y	2.40235	low
TCGA_4Z_AA80	2.33082	low
TCGA_4Z_AA81	2.39381	low
TCGA_4Z_AA82	3.11702	high
TCGA_4Z_AA83	2.75138	low
TCGA_4Z_AA84	2.6501	low
TCGA_4Z_AA86	3.13757	high
TCGA_4Z_AA87	2.52758	low
TCGA_4Z_AA89	2.25165	low
TCGA_5N_A9KI	3.23781	high
TCGA_5N_A9KM	2.95109	high
TCGA_BL_A0C8	2.76433	low
TCGA_BL_A13I	3.73902	high
TCGA_BL_A13J	3.31902	high
TCGA_BL_A3JM	3.17554	high
TCGA_BL_A5ZZ	4.06158	high
TCGA_BT_A0S7	3.02363	high
TCGA_BT_A0YX	2.71996	low
TCGA_BT_A20J	3.11316	high
TCGA_BT_A20N	2.74004	low
TCGA_BT_A20O	3.73248	high
TCGA_BT_A20P	2.66638	low
TCGA_BT_A20Q	3.26289	high
TCGA_BT_A20R	3.53873	high
TCGA_BT_A20T	3.14902	high
TCGA_BT_A20U	2.98523	high
TCGA_BT_A20V	2.9305	high
TCGA_BT_A20W	2.82808	low
TCGA_BT_A20X	2.93748	high
TCGA_BT_A2LA	3.19507	high
TCGA_BT_A2LB	3.21768	high
TCGA_BT_A2LD	2.97426	high
TCGA_BT_A3PH	2.79588	low
TCGA_BT_A3PJ	2.57893	low
TCGA_BT_A3PK	3.10712	high
TCGA_BT_A42C	2.45093	low
TCGA_BT_A42E	2.58843	low
TCGA_BT_A42F	2.71752	low
TCGA_C4_A0EZ	2.90146	high
TCGA_C4_A0F0	2.93632	high
TCGA_C4_A0F1	3.00615	high
TCGA_C4_A0F6	3.04359	high
TCGA_C4_A0F7	3.03966	high
TCGA_CF_A1HR	3.05337	high
TCGA_CF_A1HS	2.67056	low
TCGA_CF_A27C	2.323	low
TCGA_CF_A3MF	2.56012	low
TCGA_CF_A3MG	2.29057	low
TCGA_CF_A3MH	2.43298	low
TCGA_CF_A3MI	2.63346	low
TCGA_CF_A47S	2.30737	low
TCGA_CF_A47T	2.60907	low
TCGA_CF_A47V	2.67634	low
TCGA_CF_A47W	2.37168	low
TCGA_CF_A47X	2.47065	low
TCGA_CF_A47Y	2.5243	low
TCGA_CF_A5U8	2.45725	low
TCGA_CF_A5UA	2.41737	low
TCGA_CF_A7I0	2.99004	high
TCGA_CF_A8HX	2.45704	low
TCGA_CF_A8HY	2.48859	low
TCGA_CF_A9FF	2.84729	low
TCGA_CF_A9FH	2.35242	low
TCGA_CF_A9FL	2.94908	high
TCGA_CF_A9FM	2.41021	low
TCGA_CU_A0YN	2.95703	high
TCGA_CU_A0YO	3.38763	high
TCGA_CU_A0YR	3.07089	high
TCGA_CU_A3KJ	2.61439	low
TCGA_CU_A3QU	2.41178	low
TCGA_CU_A3YL	2.75945	low
TCGA_CU_A5W6	2.64853	low
TCGA_CU_A72E	3.04978	high
TCGA_DK_A1A3	3.14931	high
TCGA_DK_A1A5	3.3287	high
TCGA_DK_A1A6	2.76735	low
TCGA_DK_A1A7	2.83269	low
TCGA_DK_A1AA	2.46208	low
TCGA_DK_A1AB	3.46072	high
TCGA_DK_A1AC	2.90805	high
TCGA_DK_A1AD	3.13402	high
TCGA_DK_A1AE	2.97996	high
TCGA_DK_A1AF	3.76749	high
TCGA_DK_A1AG	2.4246	low
TCGA_DK_A2HX	3.77697	high
TCGA_DK_A2I1	3.32215	high
TCGA_DK_A2I2	2.87664	low
TCGA_DK_A2I4	3.35667	high
TCGA_DK_A2I6	2.61191	low
TCGA_DK_A3IK	3.03441	high
TCGA_DK_A3IL	3.23351	high
TCGA_DK_A3IM	2.47382	low
TCGA_DK_A3IN	3.11963	high
TCGA_DK_A3IQ	4.15135	high
TCGA_DK_A3IS	2.35164	low
TCGA_DK_A3IT	3.44893	high
TCGA_DK_A3IU	3.65874	high
TCGA_DK_A3IV	2.6241	low
TCGA_DK_A3WW	2.50471	low
TCGA_DK_A3WX	3.01017	high
TCGA_DK_A3WY	3.38945	high
TCGA_DK_A3X1	2.84207	low
TCGA_DK_A3X2	2.82216	low
TCGA_DK_A6AV	2.60622	low
TCGA_DK_A6AW	2.58133	low
TCGA_DK_A6B0	2.35781	low
TCGA_DK_A6B1	2.48574	low
TCGA_DK_A6B2	3.20724	high
TCGA_DK_A6B5	2.57637	low
TCGA_DK_A6B6	2.36138	low
TCGA_DK_AA6L	2.58321	low
TCGA_DK_AA6M	2.83863	low
TCGA_DK_AA6P	2.69729	low
TCGA_DK_AA6Q	2.85585	low
TCGA_DK_AA6R	2.87358	low
TCGA_DK_AA6S	3.37964	high
TCGA_DK_AA6T	3.57414	high
TCGA_DK_AA6U	2.53731	low
TCGA_DK_AA6W	3.40493	high
TCGA_DK_AA6X	2.99313	high
TCGA_DK_AA71	2.55862	low
TCGA_DK_AA74	3.41917	high
TCGA_DK_AA75	2.39223	low
TCGA_DK_AA76	2.4163	low
TCGA_DK_AA77	2.45409	low
TCGA_E5_A2PC	2.89022	low
TCGA_E5_A4TZ	2.62573	low
TCGA_E5_A4U1	2.75329	low
TCGA_E7_A3X6	2.7016	low
TCGA_E7_A3Y1	2.59347	low
TCGA_E7_A4IJ	2.51931	low
TCGA_E7_A4XJ	2.54638	low
TCGA_E7_A519	2.69158	low
TCGA_E7_A541	2.58798	low
TCGA_E7_A5KE	2.31513	low
TCGA_E7_A5KF	2.24623	low
TCGA_E7_A677	2.58685	low
TCGA_E7_A678	2.22502	low
TCGA_E7_A6MD	3.25663	high
TCGA_E7_A6ME	2.87123	low
TCGA_E7_A6MF	2.42881	low
TCGA_E7_A7DU	2.46566	low
TCGA_E7_A7DV	2.8095	low
TCGA_E7_A7PW	2.40087	low
TCGA_E7_A7XN	2.4354	low
TCGA_E7_A85H	2.80801	low
TCGA_E7_A8O7	2.36525	low
TCGA_E7_A8O8	2.54144	low
TCGA_E7_A97P	3.00208	high
TCGA_E7_A97Q	3.19199	high
TCGA_FD_A3B3	3.43996	high
TCGA_FD_A3B4	3.30097	high
TCGA_FD_A3B5	3.00135	high
TCGA_FD_A3B6	2.72319	low
TCGA_FD_A3B7	3.45838	high
TCGA_FD_A3B8	3.99439	high
TCGA_FD_A3N5	2.92169	high
TCGA_FD_A3N6	2.50464	low
TCGA_FD_A3NA	2.86918	low
TCGA_FD_A3SJ	3.47012	high
TCGA_FD_A3SL	3.777	high
TCGA_FD_A3SM	3.26535	high
TCGA_FD_A3SN	3.04756	high
TCGA_FD_A3SO	3.11751	high
TCGA_FD_A3SP	3.71228	high
TCGA_FD_A3SQ	3.60254	high
TCGA_FD_A3SR	3.46794	high
TCGA_FD_A3SS	3.04406	high
TCGA_FD_A43N	2.98644	high
TCGA_FD_A43P	2.87471	low
TCGA_FD_A43S	3.61433	high
TCGA_FD_A43U	3.25481	high
TCGA_FD_A43X	2.61668	low
TCGA_FD_A43Y	2.79967	low
TCGA_FD_A5BR	3.20309	high
TCGA_FD_A5BS	3.47369	high
TCGA_FD_A5BT	3.66225	high
TCGA_FD_A5BU	3.3972	high
TCGA_FD_A5BV	2.71518	low
TCGA_FD_A5BX	3.96776	high
TCGA_FD_A5BY	2.9128	high
TCGA_FD_A5BZ	3.60339	high
TCGA_FD_A5C0	3.23032	high
TCGA_FD_A5C1	3.02201	high
TCGA_FD_A62N	3.31218	high
TCGA_FD_A62O	2.89057	high
TCGA_FD_A62P	3.30002	high
TCGA_FD_A62S	3.49352	high
TCGA_FD_A6TA	3.35332	high
TCGA_FD_A6TB	3.44064	high
TCGA_FD_A6TC	3.19813	high
TCGA_FD_A6TD	2.94863	high
TCGA_FD_A6TE	2.60635	low
TCGA_FD_A6TF	3.51772	high
TCGA_FD_A6TG	3.70641	high
TCGA_FD_A6TH	3.04411	high
TCGA_FD_A6TI	2.86732	low
TCGA_FD_A6TK	3.39805	high
TCGA_FJ_A3Z7	3.06275	high
TCGA_FJ_A3Z9	2.22719	low
TCGA_FJ_A3ZE	2.56337	low
TCGA_FJ_A3ZF	2.35727	low
TCGA_FJ_A871	3.33776	high
TCGA_FT_A3EE	2.73276	low
TCGA_FT_A61P	3.55971	high
TCGA_G2_A2EC	3.41817	high
TCGA_G2_A2EF	2.47127	low
TCGA_G2_A2EJ	2.40365	low
TCGA_G2_A2EK	2.97934	high
TCGA_G2_A2EL	3.04645	high
TCGA_G2_A2EO	3.14738	high
TCGA_G2_A2ES	2.92741	high
TCGA_G2_A3IB	2.32546	low
TCGA_G2_A3IE	2.53956	low
TCGA_G2_A3VY	2.39894	low
TCGA_G2_AA3B	2.24058	low
TCGA_G2_AA3C	3.30675	high
TCGA_G2_AA3D	2.42256	low
TCGA_G2_AA3F	2.5765	low
TCGA_GC_A3BM	2.51462	low
TCGA_GC_A3I6	2.86137	low
TCGA_GC_A3OO	3.7318	high
TCGA_GC_A3RB	2.38415	low
TCGA_GC_A3RC	2.67622	low
TCGA_GC_A3RD	2.87908	low
TCGA_GC_A3WC	3.1783	high
TCGA_GC_A3YS	3.09048	high
TCGA_GC_A4ZW	2.38643	low
TCGA_GC_A6I1	2.63045	low
TCGA_GC_A6I3	2.80646	low
TCGA_GD_A2C5	3.05433	high
TCGA_GD_A3OP	3.19233	high
TCGA_GD_A3OQ	2.68996	low
TCGA_GD_A3OS	3.44116	high
TCGA_GD_A6C6	2.48304	low
TCGA_GD_A76B	2.70727	low
TCGA_GU_A42P	2.63626	low
TCGA_GU_A42Q	2.75752	low
TCGA_GU_A42R	2.46085	low
TCGA_GU_A762	2.95746	high
TCGA_GU_A763	2.43753	low
TCGA_GU_A764	3.15834	high
TCGA_GU_A766	3.03998	high
TCGA_GU_A767	3.16095	high
TCGA_GU_AATO	2.96098	high
TCGA_GU_AATP	3.28756	high
TCGA_GU_AATQ	2.89194	high
TCGA_GV_A3JV	2.95809	high
TCGA_GV_A3JW	2.60257	low
TCGA_GV_A3JX	2.57887	low
TCGA_GV_A3JZ	3.04306	high
TCGA_GV_A3QF	2.50068	low
TCGA_GV_A3QG	3.43438	high
TCGA_GV_A3QH	2.48967	low
TCGA_GV_A3QI	2.93115	high
TCGA_GV_A3QK	2.59261	low
TCGA_GV_A40E	2.71832	low
TCGA_GV_A40G	2.46807	low
TCGA_GV_A6ZA	2.40058	low
TCGA_H4_A2HO	2.71396	low
TCGA_H4_A2HQ	2.40144	low
TCGA_HQ_A2OE	2.44848	low
TCGA_HQ_A2OF	2.55025	low
TCGA_HQ_A5ND	2.65967	low
TCGA_HQ_A5NE	2.98222	high
TCGA_K4_A3WS	3.74022	high
TCGA_K4_A3WU	3.49833	high
TCGA_K4_A3WV	3.53332	high
TCGA_K4_A4AB	3.18827	high
TCGA_K4_A4AC	2.72846	low
TCGA_K4_A54R	3.13868	high
TCGA_K4_A5RH	3.55533	high
TCGA_K4_A5RI	3.03911	high
TCGA_K4_A5RJ	2.69903	low
TCGA_K4_A6FZ	2.55695	low
TCGA_K4_A6MB	3.14995	high
TCGA_K4_A83P	3.6371	high
TCGA_K4_AAQO	3.80799	high
TCGA_KQ_A41N	2.84758	low
TCGA_KQ_A41O	2.40367	low
TCGA_KQ_A41P	3.01811	high
TCGA_KQ_A41Q	2.59532	low
TCGA_KQ_A41R	2.5628	low
TCGA_KQ_A41S	3.32307	high
TCGA_LC_A66R	2.96644	high
TCGA_LT_A5Z6	2.5221	low
TCGA_LT_A8JT	2.49612	low
TCGA_MV_A51V	2.85902	low
TCGA_PQ_A6FI	2.5458	low
TCGA_PQ_A6FN	2.85177	low
TCGA_R3_A69X	3.56733	high
TCGA_S5_A6DX	3.1102	high
TCGA_S5_AA26	2.49785	low
TCGA_SY_A9G0	4.06192	high
TCGA_SY_A9G5	3.28285	high
TCGA_UY_A78K	2.81763	low
TCGA_UY_A78L	2.94198	high
TCGA_UY_A78M	2.98033	high
TCGA_UY_A78N	3.11687	high
TCGA_UY_A78O	2.65461	low
TCGA_UY_A78P	2.89106	high
TCGA_UY_A8OB	2.56769	low
TCGA_UY_A8OC	3.20552	high
TCGA_UY_A8OD	3.70412	high
TCGA_UY_A9PA	2.26029	low
TCGA_UY_A9PB	3.1591	high
TCGA_UY_A9PD	3.06675	high
TCGA_UY_A9PE	3.09988	high
TCGA_UY_A9PF	2.95633	high
TCGA_UY_A9PH	2.99018	high
TCGA_XF_A8HB	2.31771	low
TCGA_XF_A8HC	2.56901	low
TCGA_XF_A8HD	2.87701	low
TCGA_XF_A8HE	2.85755	low
TCGA_XF_A8HF	3.01802	high
TCGA_XF_A8HG	2.47056	low
TCGA_XF_A8HH	3.37512	high
TCGA_XF_A8HI	2.55643	low
TCGA_XF_A9SH	2.92341	high
TCGA_XF_A9SI	3.41286	high
TCGA_XF_A9SJ	3.11947	high
TCGA_XF_A9SK	3.19976	high
TCGA_XF_A9SL	3.96617	high
TCGA_XF_A9SM	2.90507	high
TCGA_XF_A9SP	3.62528	high
TCGA_XF_A9ST	3.24843	high
TCGA_XF_A9SU	3.41641	high
TCGA_XF_A9SV	3.13275	high
TCGA_XF_A9SW	4.02139	high
TCGA_XF_A9SX	3.28499	high
TCGA_XF_A9SY	3.22367	high
TCGA_XF_A9SZ	3.23104	high
TCGA_XF_A9T0	2.75428	low
TCGA_XF_A9T2	2.98488	high
TCGA_XF_A9T3	3.55875	high
TCGA_XF_A9T4	2.66647	low
TCGA_XF_A9T5	2.82774	low
TCGA_XF_A9T6	2.65918	low
TCGA_XF_A9T8	3.01047	high
TCGA_XF_AAME	3.87624	high
TCGA_XF_AAMG	2.97189	high
TCGA_XF_AAMH	2.94991	high
TCGA_XF_AAMJ	3.72973	high
TCGA_XF_AAML	2.32767	low
TCGA_XF_AAMQ	2.7738	low
TCGA_XF_AAMR	3.99662	high
TCGA_XF_AAMT	3.37543	high
TCGA_XF_AAMW	2.73714	low
TCGA_XF_AAMX	2.92822	high
TCGA_XF_AAMY	3.28836	high
TCGA_XF_AAMZ	2.74993	low
TCGA_XF_AAN0	3.09782	high
TCGA_XF_AAN1	2.60634	low
TCGA_XF_AAN2	2.53095	low
TCGA_XF_AAN3	3.15125	high
TCGA_XF_AAN4	4.26526	high
TCGA_XF_AAN5	2.65454	low
TCGA_XF_AAN7	3.95001	high
TCGA_XF_AAN8	3.94461	high
TCGA_YC_A89H	2.71993	low
TCGA_YC_A8S6	3.25182	high
TCGA_YC_A9TC	2.69756	low
TCGA_YF_AA3L	2.52377	low
TCGA_YF_AA3M	2.67172	low
TCGA_ZF_A9R0	3.33537	high
TCGA_ZF_A9R1	3.21062	high
TCGA_ZF_A9R2	2.29275	low
TCGA_ZF_A9R3	2.83973	low
TCGA_ZF_A9R4	2.25983	low
TCGA_ZF_A9R5	2.29715	low
TCGA_ZF_A9R7	2.45706	low
TCGA_ZF_A9R9	3.55091	high
TCGA_ZF_A9RC	3.43709	high
TCGA_ZF_A9RD	2.89031	low
TCGA_ZF_A9RE	2.47094	low
TCGA_ZF_A9RF	2.52044	low
TCGA_ZF_A9RL	2.31456	low
TCGA_ZF_A9RM	2.34582	low
TCGA_ZF_A9RN	2.36143	low
TCGA_ZF_AA4N	2.92036	high
TCGA_ZF_AA4R	3.28926	high
TCGA_ZF_AA4T	2.50885	low
TCGA_ZF_AA4U	2.33727	low
TCGA_ZF_AA4V	2.65818	low
TCGA_ZF_AA4W	2.53681	low
TCGA_ZF_AA4X	2.36678	low
TCGA_ZF_AA51	2.97426	high
TCGA_ZF_AA52	3.48586	high
TCGA_ZF_AA53	3.16421	high
TCGA_ZF_AA54	3.18173	high
TCGA_ZF_AA56	2.93571	high
TCGA_ZF_AA58	3.15189	high
TCGA_ZF_AA5H	2.89905	high
TCGA_ZF_AA5N	2.4308	low
TCGA_ZF_AA5P	4.0779	high

## Sheet: Table S5
Table S5: Risk score of each BC sample (GSE31684).
GSE31684 Samples	Risk score	Group
GSM786491	1.44294	low
GSM786492	2.06795	high
GSM786493	1.5092	low
GSM786494	2.16628	high
GSM786495	1.46005	low
GSM786496	1.40661	low
GSM786497	1.52506	low
GSM786498	1.3054	low
GSM786499	1.354	low
GSM786500	1.561	low
GSM786501	1.45411	low
GSM786502	1.18829	low
GSM786503	1.48963	low
GSM786504	1.56332	low
GSM786505	1.46955	low
GSM786506	1.31094	low
GSM786507	1.3258	low
GSM786508	1.70858	high
GSM786509	1.60915	high
GSM786510	1.50137	low
GSM786511	1.66301	high
GSM786512	1.69375	high
GSM786513	1.57474	low
GSM786514	1.52574	low
GSM786515	1.59909	high
GSM786516	2.23181	high
GSM786517	1.23313	low
GSM786518	1.70794	high
GSM786519	2.13426	high
GSM786520	1.67186	high
GSM786521	1.97852	high
GSM786522	1.86919	high
GSM786523	1.73784	high
GSM786524	1.74116	high
GSM786525	1.4137	low
GSM786526	1.75854	high
GSM786527	1.33369	low
GSM786528	1.52281	low
GSM786529	2.05214	high
GSM786530	1.62435	high
GSM786531	2.00901	high
GSM786532	1.18681	low
GSM786533	1.78764	high
GSM786534	1.47751	low
GSM786535	1.65315	high
GSM786536	1.79873	high
GSM786537	2.42207	high
GSM786538	1.53218	low
GSM786539	1.07733	low
GSM786540	1.39756	low
GSM786541	1.39071	low
GSM786542	1.54913	low
GSM786543	1.98544	high
GSM786544	2.50104	high
GSM786545	1.70004	high
GSM786546	1.71118	high
GSM786547	1.79698	high
GSM786548	1.47751	low
GSM786549	2.07969	high
GSM786550	2.17668	high
GSM786551	1.52552	low
GSM786552	1.73104	high
GSM786553	1.37665	low
GSM786554	1.47652	low
GSM786555	1.42242	low
GSM786556	1.5119	low
GSM786557	1.32809	low
GSM786558	1.09583	low
GSM786559	1.43906	low
GSM786560	1.84837	high
GSM786561	2.05449	high
GSM786562	1.41575	low
GSM786563	1.61406	high
GSM786564	1.41003	low
GSM786565	1.46852	low
GSM786566	1.58035	high
GSM786567	1.23726	low
GSM786568	2.17306	high
GSM786569	1.91245	high
GSM786570	1.33042	low
GSM786571	2.00706	high
GSM786572	1.39525	low
GSM786573	1.72665	high
GSM786574	1.39525	low
GSM786575	2.22365	high
GSM786576	1.47751	low
GSM786577	2.30607	high
GSM786578	1.85483	high
GSM786579	1.64479	high
GSM786580	1.59441	high
GSM786581	1.48782	low
GSM786582	1.59537	high
GSM786583	2.01229	high

## Sheet: Table S6
Table S6: Risk score of each BC sample (IMvigor210).
IMvigor210 Samples	Risk score	Group
SAM00b9e5c52da9	3.72979	high
SAM0257bbbbd388	3.22179	low
SAM025b45c27e05	4.05502	high
SAM032c642382a7	2.97856	low
SAM04c589eb3fb3	3.32916	low
SAM0571f17f4045	3.25414	low
SAM065890737112	2.71273	low
SAM0684af734db1	2.82293	low
SAM075e037d95bc	2.69289	low
SAM07a93a28f801	3.32995	low
SAM08cce2fa88f2	3.1469	low
SAM09c84ec0cf34	3.74572	high
SAM0a0f2bac4b20	3.38663	high
SAM0a7c2091dd56	3.44841	high
SAM0bdb3428bd13	4.07591	high
SAM0ce9c983b20f	3.76122	high
SAM0d855cff64e6	2.88541	low
SAM0f956e757453	3.9052	high
SAM110501d0eedb	3.27984	low
SAM12502d970c10	3.39642	high
SAM14938611a2d3	3.25345	low
SAM14df63a65411	3.14706	low
SAM17c45bf16bb6	2.90345	low
SAM181b638b8248	3.59334	high
SAM187e056d6a2a	3.4543	high
SAM18a4dabbc557	3.06322	low
SAM18b9351e265a	3.93883	high
SAM18bc1078bc15	3.31382	low
SAM1a87df750b9d	3.1449	low
SAM1ab1b28d9f2b	3.66931	high
SAM1abf01dd4544	3.61293	high
SAM1ac4e3dee297	2.80507	low
SAM1bcc62d8290c	3.5243	high
SAM1c0ecfb3eb63	4.00057	high
SAM1c8b086175ca	4.15994	high
SAM1dda30f1c5be	3.69708	high
SAM1e9c4d1d39ae	2.9813	low
SAM1f3c93814cb9	3.86863	high
SAM1fa6bcb7fc48	3.04428	low
SAM203dcf14f927	3.32737	low
SAM23095936e611	3.2415	low
SAM23aa15d4a0b0	3.52202	high
SAM25510f300d79	3.1187	low
SAM2570ff4aae6e	3.68006	high
SAM26104d5adc89	3.77254	high
SAM2624229effe8	4.36276	high
SAM27299aed7681	2.81825	low
SAM28687037e4ff	3.6751	high
SAM28e6031ac18b	2.70673	low
SAM297c0301e861	3.92953	high
SAM29da928587ad	3.50802	high
SAM2bba8cb35e48	4.03721	high
SAM2c9586161ce6	2.6768	low
SAM2dc3f04e45e9	3.01466	low
SAM2de7cffb5f72	3.22982	low
SAM2e7aa8fa0ab3	3.12501	low
SAM2e9ac0b1b250	3.28453	low
SAM2eb07dedf07f	3.71747	high
SAM2f228939632f	3.83783	high
SAM30b5c6c54cf7	3.09194	low
SAM30cf07d4874f	4.11265	high
SAM31291c256373	3.85228	high
SAM31d9176e11fb	3.16224	low
SAM3330c03fdf00	3.55139	high
SAM34430ef08e5b	3.85263	high
SAM36a9225b0222	4.23344	high
SAM36d87392593b	3.53719	high
SAM3779e979db6b	3.84184	high
SAM3894ac3956a5	3.70813	high
SAM39eb94fa504d	3.57331	high
SAM3a1c9632ff7b	3.17653	low
SAM3b1066e5801b	3.71338	high
SAM3b15b4c6311d	3.08102	low
SAM3cb94b0d5297	3.39825	high
SAM3e04eb914f3d	3.56879	high
SAM3e8baff50d7a	3.00102	low
SAM3ee5dcd894f0	3.46205	high
SAM3f2033c90438	3.4754	high
SAM3f446449bf81	3.48048	high
SAM415f36ad349e	3.61661	high
SAM4305ab968b90	2.58051	low
SAM4581bac493af	3.09049	low
SAM468a9e1dc821	3.05273	low
SAM47fc46c3d6be	3.53477	high
SAM4918c524b83a	3.36267	low
SAM491e341d5a82	3.40928	high
SAM49d48750e294	3.99472	high
SAM49f9b2e57aa5	3.15886	low
SAM4b7ea015fd9e	2.808	low
SAM4caabd64e7fd	3.11322	low
SAM4edbe45817b3	3.15284	low
SAM5234688806a7	2.95826	low
SAM52500cabdd36	3.1659	low
SAM52e3fa3ad574	3.33535	low
SAM548551ef782c	3.02433	low
SAM54e58f1b0230	2.89003	low
SAM553c3c35b847	3.68659	high
SAM557dde1b9f3e	3.74399	high
SAM560f23d6a3ad	2.84352	low
SAM563d6233dfa2	2.89858	low
SAM568ce160abd9	4.16285	high
SAM572f19794c96	3.3718	low
SAM5767dd75d142	3.35024	low
SAM58e7832f4e7d	3.09286	low
SAM59289ca42c99	3.63459	high
SAM59b825252c0d	3.23307	low
SAM59f392864f5d	3.91244	high
SAM59fda9035d1d	4.27608	high
SAM5b57e47fdcb3	3.43905	high
SAM5c139c5c1c4f	3.39177	high
SAM5cc2d9036053	3.95144	high
SAM5d1dfd5207f5	2.8495	low
SAM5d989c86255e	3.65574	high
SAM5e3bae090b8c	3.33443	low
SAM5fc9ae0aed1f	3.38391	high
SAM5ffd7e4cd794	2.99678	low
SAM6083aac8db99	3.15348	low
SAM61b9d4d84c64	2.92731	low
SAM61baf919bb01	3.63566	high
SAM62fb1388c871	3.27647	low
SAM63405b04ab2d	3.78326	high
SAM65afda25b920	4.26893	high
SAM6662f5181f87	3.64861	high
SAM670649e105b5	3.65097	high
SAM675a12a09c15	3.91113	high
SAM6780ed436b55	3.57973	high
SAM681e4bf7cf85	3.22496	low
SAM6964a6d7b967	2.92792	low
SAM698d8d76b934	3.48613	high
SAM6cb230f208a8	3.3136	low
SAM6cbc10abddb0	3.05982	low
SAM6d2ae0c39b96	2.9113	low
SAM6dd7ad1d797d	3.5763	high
SAM6f2a102a99df	3.63558	high
SAM6ff654a20f98	3.84635	high
SAM7114d99032ec	3.58147	high
SAM716f54e468f4	3.83031	high
SAM727c0e92a2a7	3.44792	high
SAM7538ad9ff524	2.74807	low
SAM753d4bb52dbe	3.73126	high
SAM76a431ba6ce1	3.69124	high
SAM771445e92421	4.04731	high
SAM7746b76437e6	2.94025	low
SAM7829a341b9f3	3.20261	low
SAM7893196e0e89	3.46844	high
SAM7a9093b9c7e9	3.75061	high
SAM7aa01fc49a80	3.86048	high
SAM7b40007f4aa4	3.32576	low
SAM7d2dfba6cd84	3.68698	high
SAM7d7c54623618	3.95486	high
SAM7edacb3deb65	3.35019	low
SAM7ee2b6e4d6b3	3.06885	low
SAM7f0d9cc7f001	3.92708	high
SAM7fb7a13c096b	3.55364	high
SAM80c6183220e6	3.55252	high
SAM81b71522417a	2.89978	low
SAM822b226466a1	3.12237	low
SAM8533e5e261d6	2.82653	low
SAM85e41e7f33f9	3.38059	high
SAM8884fe446d20	3.56749	high
SAM8a1b0e02ee42	3.32098	low
SAM8a42c0d59187	3.20628	low
SAM8b4b8b0f9e73	4.12661	high
SAM8e43e9caf307	3.10927	low
SAM8e469834acc1	4.06995	high
SAM8e8ef2368dfa	3.77549	high
SAM8f2275c36e8c	3.18011	low
SAM9306c5c92444	2.89509	low
SAM9410b866974a	3.55098	high
SAM943df5cf15df	3.4996	high
SAM9448d858692c	3.90312	high
SAM94859b440b1d	2.98887	low
SAM9539a4f19ebc	3.07907	low
SAM957378bd907f	3.33711	low
SAM961d04c42bd9	3.54812	high
SAM9681450bbc90	3.96874	high
SAM9725303dce0c	3.15497	low
SAM978a587b207e	3.56742	high
SAM97a00e0929fb	3.15186	low
SAM99a46b9eec27	3.5897	high
SAM9a2cf3c06fb3	3.69652	high
SAM9aa6a095a9d6	3.49267	high
SAM9d2494119c05	3.00053	low
SAM9daccafc18db	3.72072	high
SAM9e11ec6bea80	3.49967	high
SAM9eebdef2858a	3.21563	low
SAM9fb814c22bdb	3.94405	high
SAMa0ca029b7afd	3.67276	high
SAMa1e62d323e1d	3.69153	high
SAMa321770ac31c	3.03617	low
SAMa424c75831b4	3.38947	high
SAMa535fcdf18a0	3.31759	low
SAMa90d73f8d891	3.25982	low
SAMa913c6139ec8	3.7328	high
SAMa9ca8536d2b1	4.15704	high
SAMaabf4afe4213	3.40113	high
SAMaaf505c36f93	3.47251	high
SAMab8052a03398	3.9204	high
SAMabc151b01ea3	2.96604	low
SAMad83c9c53537	3.51607	high
SAMae1690469964	2.89479	low
SAMae4da274eded	3.31226	low
SAMaec7380f9ab0	3.21881	low
SAMaf42c1541269	3.67751	high
SAMaff272833538	3.63403	high
SAMb0a83e5fbde9	3.00534	low
SAMb0d11db9aa79	3.1118	low
SAMb15ac6e4c4ef	3.22362	low
SAMb2e4a082541a	3.65833	high
SAMb2f1d0e54ece	4.02077	high
SAMb419a8fcbfcd	3.59239	high
SAMb470eb8f04be	3.30118	low
SAMb4c7a001537d	2.84326	low
SAMb8070b7937e7	3.10478	low
SAMb8101c538753	3.28131	low
SAMb8f13a0525a6	3.66285	high
SAMb963dda93cfd	3.49445	high
SAMba1a34b5a060	3.50446	high
SAMba7176afe070	2.78705	low
SAMbc8dc3a7b54e	2.92037	low
SAMbcb07ba81cee	3.61722	high
SAMbcbc7957c264	2.94779	low
SAMbd8ee73983b8	3.65401	high
SAMbda79f955628	3.60414	high
SAMbe83eae4026e	3.25269	low
SAMbf1a3ae828e6	4.11366	high
SAMbf91f27e7f9b	4.01653	high
SAMbfdffb97c446	3.55513	high
SAMc0d625a50eb8	4.35854	high
SAMc0da5d48686d	3.17506	low
SAMc0ef41aa6c8b	3.47037	high
SAMc1b27bc16435	3.25276	low
SAMc2a1820d4e6b	3.75188	high
SAMc57eadb2d82b	2.90875	low
SAMc692536a795a	3.97647	high
SAMc6eff056c89a	3.40643	high
SAMc919aebc7fdd	3.60041	high
SAMc97f35a29d16	3.16363	low
SAMcabb6d58ff55	3.29296	low
SAMcb132b0cdd2c	3.32791	low
SAMcc4675f394a1	3.26914	low
SAMcc7a42d87e9c	3.41056	high
SAMce39dd79b441	3.03758	low
SAMcee0fa8c05b4	3.26801	low
SAMcf018fee2acd	3.24431	low
SAMd027124354ce	4.16917	high
SAMd0e47be700b0	3.03147	low
SAMd135d5867fe3	3.77928	high
SAMd1bd63734394	2.53496	low
SAMd2492b2a31bb	3.92259	high
SAMd35318127278	2.70107	low
SAMd3601288319e	3.31788	low
SAMd3bd67996035	3.41299	high
SAMd43f8933066b	3.71497	high
SAMd4c0837b0997	3.15297	low
SAMd5ab7fbfab4e	3.33068	low
SAMd7d57ee3a863	3.57062	high
SAMd86389d0d768	2.89735	low
SAMd98bac0a070f	3.64842	high
SAMda4d892fddc8	3.56567	high
SAMdab9ca8fb5de	3.75919	high
SAMdb3f50c9129c	3.57945	high
SAMdcae54fcd7fa	3.7979	high
SAMdee1011782cd	4.02555	high
SAMdf3e42c8672a	3.2944	low
SAMe07c4560772d	2.82317	low
SAMe0c49ea0df5d	3.78069	high
SAMe3210d3632b4	3.56357	high
SAMe3d4266775a9	3.33991	low
SAMe41b1e773582	3.08243	low
SAMe50d15fde368	2.70539	low
SAMe56c96c51190	3.52575	high
SAMe5bc41772bc9	3.2846	low
SAMe712352fb82a	3.03966	low
SAMe7bcab05402e	4.02827	high
SAMe7bf6c015192	3.27828	low
SAMe7e4f7c076a7	3.44174	high
SAMe9475f77504b	4.27528	high
SAMe94c30c30616	3.79114	high
SAMe97af0feefdf	3.12998	low
SAMe9ae8beb82fa	3.76837	high
SAMeaa477a5384b	3.0619	low
SAMeb587a68006b	4.0319	high
SAMee3844cc0b9f	4.03859	high
SAMef0e3d2415fd	3.68488	high
SAMeff2ce356ccb	3.10497	low
SAMf275eb859a39	2.86961	low
SAMf28c01545593	2.74437	low
SAMf2aae1443f67	2.87705	low
SAMf2ce197162ce	3.69724	high
SAMf3a9bce50099	3.82547	high
SAMf82bbdc267c8	3.15694	low
SAMfb7aec7cb0e2	3.10475	low
SAMfd947610629d	4.10551	high
SAMfddc359e862b	3.65746	high
SAMfed609955db9	3.44559	high
SAMff41c4e8c08f	3.7817	high
SAMffa5c7cad0e5	4.14224	high

## Sheet: Table S7
Table S7: Risk score of each BC sample (GSE13507).
GSE13507 Samples	Risk score	Group
GSM340605	2.42624	low
GSM340606	2.44148	low
GSM340607	2.56002	low
GSM340608	2.56157	low
GSM340609	2.4994	low
GSM340610	2.56359	low
GSM340611	2.52422	low
GSM340612	3.45835	high
GSM340613	2.61496	high
GSM340614	2.58701	high
GSM340615	2.75136	high
GSM340616	2.65784	high
GSM340617	2.54523	low
GSM340618	2.49689	low
GSM340619	2.49427	low
GSM340620	2.63204	high
GSM340621	2.50794	low
GSM340622	2.60997	high
GSM340623	2.61271	high
GSM340624	2.58561	high
GSM340625	2.57185	low
GSM340626	2.54453	low
GSM340627	2.53913	low
GSM340628	2.55863	low
GSM340629	2.67925	high
GSM340630	2.57397	low
GSM340631	2.51628	low
GSM340632	2.57662	low
GSM340633	2.57088	low
GSM340634	2.54522	low
GSM340635	2.7424	high
GSM340636	2.74557	high
GSM340637	2.52394	low
GSM340638	2.55041	low
GSM340639	2.58928	high
GSM340640	2.54877	low
GSM340641	2.55285	low
GSM340642	2.57492	low
GSM340643	2.48912	low
GSM340644	2.51493	low
GSM340645	2.53731	low
GSM340646	2.55815	low
GSM340647	2.51688	low
GSM340648	2.54397	low
GSM340649	2.55035	low
GSM340650	2.64339	high
GSM340651	2.64755	high
GSM340652	2.48259	low
GSM340653	2.56791	low
GSM340654	2.74526	high
GSM340655	2.57662	low
GSM340656	2.6774	high
GSM340657	2.58488	high
GSM340658	2.72717	high
GSM340659	2.52667	low
GSM340660	3.7062	high
GSM340661	2.58813	high
GSM340662	2.55206	low
GSM340663	2.59813	high
GSM340664	2.5971	high
GSM340665	2.78188	high
GSM340666	2.63597	high
GSM340667	2.56424	low
GSM340668	2.46519	low
GSM340669	2.49233	low
GSM340670	2.56622	low
GSM340671	2.60872	high
GSM340672	2.69581	high
GSM340673	2.74583	high
GSM340674	3.68644	high
GSM340675	2.58273	high
GSM340676	2.55462	low
GSM340677	2.7359	high
GSM340678	2.80698	high
GSM340679	2.58809	high
GSM340680	2.46229	low
GSM340681	2.61738	high
GSM340682	2.52352	low
GSM340683	2.59709	high
GSM340684	2.5876	high
GSM340685	2.57991	low
GSM340686	2.57149	low
GSM340687	2.87002	high
GSM340688	2.50206	low
GSM340689	2.50992	low
GSM340690	2.70916	high
GSM340691	2.65266	high
GSM340692	2.56604	low
GSM340693	2.70593	high
GSM340694	2.52002	low
GSM340695	2.52402	low
GSM340696	2.72555	high
GSM340697	2.90674	high
GSM340698	2.51511	low
GSM340699	3.17669	high
GSM340700	2.48695	low
GSM340701	2.61581	high
GSM340702	2.64038	high
GSM340703	2.5698	low
GSM340704	2.72558	high
GSM340705	3.29381	high
GSM340706	2.52245	low
GSM340707	2.47122	low
GSM340708	2.54065	low
GSM340709	2.51931	low
GSM340710	2.66845	high
GSM340711	2.77292	high
GSM340712	2.63118	high
GSM340713	2.57764	low
GSM340714	3.70002	high
GSM340715	2.57849	low
GSM340716	2.51937	low
GSM340717	2.5319	low
GSM340718	2.81043	high
GSM340719	2.55107	low
GSM340720	3.36013	high
GSM340721	2.5416	low
GSM340722	2.60811	high
GSM340723	2.59789	high
GSM340724	2.58062	high
GSM340725	2.71464	high
GSM340726	2.51083	low
GSM340727	2.86805	high
GSM340728	2.56626	low
GSM340729	2.58423	high
GSM340730	2.56077	low
GSM340731	2.51523	low
GSM340732	2.78422	high
GSM340733	2.75296	high
GSM340734	2.56828	low
GSM340735	2.50208	low
GSM340736	2.68871	high
GSM340737	2.5706	low
GSM340738	2.5638	low
GSM340739	2.77192	high
GSM340740	2.72362	high
GSM340741	2.60614	high
GSM340742	2.56644	low
GSM340743	2.53104	low
GSM340744	2.63839	high
GSM340745	2.50985	low
GSM340746	3.57023	high
GSM340747	2.52144	low
GSM340748	2.48584	low
GSM340749	3.20226	high
GSM340750	3.44708	high
GSM340751	2.62023	high
GSM340752	2.67778	high
GSM340753	2.51356	low
GSM340754	2.54301	low
GSM340755	2.56385	low
GSM340756	2.52807	low
GSM340757	2.52963	low
GSM340758	3.09194	high
GSM340759	3.60414	high
GSM340760	2.74103	high
GSM340761	3.24244	high
GSM340762	2.63425	high
GSM340763	2.64283	high
GSM340764	2.61427	high
GSM340765	2.54292	low
GSM340766	2.95902	high
GSM340767	2.60845	high
GSM340768	2.63324	high
GSM340769	3.13076	high

## Sheet: Table S8
Table S8: Risk score of each BC sample (GSE19915).
GSE19915 Samples	Risk score	Group
GSM497687	-0.0192481	high
GSM497688	-0.0234943	high
GSM497689	-0.10352	high
GSM497690	0.142697	high
GSM497691	-0.412653	low
GSM497692	-0.21431	high
GSM497693	-0.211749	high
GSM497694	-0.32284	low
GSM497695	0.0210433	high
GSM497696	-0.333629	low
GSM497697	-0.342709	low
GSM497698	-0.31452	low
GSM497699	0.0023598	high
GSM497700	-0.266089	low
GSM497701	-0.17533	high
GSM497702	-0.416437	low
GSM497703	-0.250483	high
GSM497704	-0.325033	low
GSM497706	-0.223345	high
GSM497707	-0.199477	high
GSM497708	-0.424469	low
GSM497709	-0.187305	high
GSM497710	-0.280451	low
GSM497711	-0.0467613	high
GSM497712	-0.257585	high
GSM497713	-0.255013	high
GSM497714	-0.1787	high
GSM497715	-0.391503	low
GSM497716	-0.0681766	high
GSM497717	-0.133018	high
GSM497718	-0.389491	low
GSM497719	-0.403573	low
GSM497720	-0.403778	low
GSM497721	-0.398998	low
GSM497722	-0.228795	high
GSM497723	-0.135207	high
GSM497724	-0.258224	low
GSM497725	-0.211583	high
GSM497726	-0.29562	low
GSM497727	-0.361704	low
GSM497728	-0.0954277	high
GSM497729	-0.42415	low
GSM497730	-0.242546	high
GSM497731	0.147905	high
GSM497732	-0.394205	low
GSM497733	-0.179843	high
GSM497734	-0.214943	high
GSM497735	-0.0884132	high
GSM497736	-0.0898388	high
GSM497737	-0.246232	high
GSM497738	-0.509996	low
GSM497739	-0.40064	low
GSM497740	-0.554549	low
GSM497741	-0.154896	high
GSM497742	-0.098348	high
GSM497743	-0.51327	low
GSM497744	-0.430826	low
GSM497745	-0.323125	low
GSM497746	-0.164587	high
GSM497747	-0.0415843	high
GSM497748	0.236498	high
GSM497749	-0.441271	low
GSM497750	-0.365579	low
GSM497751	-0.400319	low
GSM497752	-0.164693	high
GSM497753	-0.280978	low
GSM497754	-0.519959	low
GSM497755	-0.374718	low
GSM497756	-0.511531	low
GSM497757	-0.352279	low
GSM497758	-0.501576	low
GSM497759	-0.425619	low
GSM497761	-0.40659	low
GSM497762	-0.21313	high

## Sheet: Table S9
Table S9: Risk score of each BC sample (GSE32894).
GSE32894 Samples	Risk score	Group
GSM814052	-0.0870031	low
GSM814053	0.151402	high
GSM814054	-0.053152	low
GSM814055	0.02882	high
GSM814056	-0.11612	low
GSM814057	-0.0361737	high
GSM814058	-0.0857391	low
GSM814059	-0.0705234	low
GSM814060	-0.0581658	low
GSM814061	-0.00749562	high
GSM814062	0.274483	high
GSM814063	-0.0275579	high
GSM814064	0.0248369	high
GSM814065	-0.0927949	low
GSM814066	-0.113941	low
GSM814067	-0.0112073	high
GSM814068	0.329841	high
GSM814069	-0.114611	low
GSM814070	-0.0216589	high
GSM814071	-0.0583421	low
GSM814072	0.0134685	high
GSM814073	0.0164159	high
GSM814074	-0.0858469	low
GSM814075	0.00579735	high
GSM814076	0.167815	high
GSM814077	-0.0307598	high
GSM814078	-0.0863741	low
GSM814079	-0.0933769	low
GSM814080	0.0232496	high
GSM814081	0.0297045	high
GSM814082	-0.0468323	low
GSM814083	-0.105934	low
GSM814084	-0.128118	low
GSM814085	-0.0223204	high
GSM814086	0.00773468	high
GSM814087	-0.0206093	high
GSM814088	-0.0735439	low
GSM814089	-0.0572222	low
GSM814090	-0.00769834	high
GSM814091	-0.0276707	high
GSM814092	-0.0298761	high
GSM814093	-0.0552002	low
GSM814094	0.100602	high
GSM814095	-0.0525533	low
GSM814096	-0.0720296	low
GSM814097	0.00260055	high
GSM814098	0.0179973	high
GSM814099	-0.103742	low
GSM814100	-0.0933508	low
GSM814101	-0.135557	low
GSM814102	-0.0930608	low
GSM814103	-0.0990894	low
GSM814104	-0.0345378	high
GSM814105	0.0865922	high
GSM814106	-0.0259755	high
GSM814107	-0.046155	low
GSM814108	0.138258	high
GSM814109	0.111133	high
GSM814110	0.0255573	high
GSM814111	-0.0360983	high
GSM814112	-0.123629	low
GSM814113	-0.0839445	low
GSM814114	-0.0727396	low
GSM814115	-0.0162386	high
GSM814116	0.146772	high
GSM814117	-0.086285	low
GSM814118	-0.0825289	low
GSM814119	-0.0787986	low
GSM814120	0.00398945	high
GSM814121	-0.0713186	low
GSM814122	-0.0890021	low
GSM814123	-0.0979302	low
GSM814124	-0.0760965	low
GSM814125	-0.096028	low
GSM814126	0.0276058	high
GSM814127	0.083617	high
GSM814128	-0.0686215	low
GSM814129	-0.0387125	high
GSM814130	-0.0083044	high
GSM814131	-0.111702	low
GSM814132	-0.0839348	low
GSM814133	-0.00716855	high
GSM814134	-0.099865	low
GSM814135	-0.0338261	high
GSM814136	-0.0665208	low
GSM814137	-0.0579478	low
GSM814138	-0.0696462	low
GSM814139	-0.166711	low
GSM814140	0.0165905	high
GSM814141	-0.0191477	high
GSM814142	0.00737661	high
GSM814143	-0.0822367	low
GSM814144	-0.074366	low
GSM814145	-0.0141446	high
GSM814146	0.174091	high
GSM814147	-0.0488209	low
GSM814148	-0.120833	low
GSM814149	-0.029268	high
GSM814150	-0.109626	low
GSM814151	0.258343	high
GSM814152	0.440377	high
GSM814153	-0.00324488	high
GSM814154	-0.0977385	low
GSM814155	-0.0761097	low
GSM814156	-0.0198774	high
GSM814157	-0.0939736	low
GSM814158	-0.00949506	high
GSM814159	-0.0617133	low
GSM814160	-0.106935	low
GSM814161	0.167344	high
GSM814162	-0.134459	low
GSM814163	-0.0939697	low
GSM814164	-0.113311	low
GSM814165	-0.0671164	low
GSM814166	-0.107802	low
GSM814167	-0.103046	low
GSM814168	-0.108335	low
GSM814169	-0.124148	low
GSM814170	-0.0399935	high
GSM814171	-0.0839716	low
GSM814172	-0.0212196	high
GSM814173	0.0863068	high
GSM814174	-0.115781	low
GSM814175	0.0677904	high
GSM814176	0.0148095	high
GSM814177	-0.0373981	high
GSM814178	0.0193412	high
GSM814179	-0.0568716	low
GSM814180	-0.0212802	high
GSM814181	-0.0241983	high
GSM814182	0.0236639	high
GSM814183	-0.0459123	low
GSM814184	-0.0482536	low
GSM814185	-0.0500037	low
GSM814186	0.161168	high
GSM814187	-0.0147408	high
GSM814188	-0.0593367	low
GSM814189	0.113855	high
GSM814190	-0.0721724	low
GSM814191	-0.0533057	low
GSM814192	-0.0700185	low
GSM814193	-0.062967	low
GSM814194	-0.0496659	low
GSM814195	-0.0414389	high
GSM814196	-0.108665	low
GSM814197	0.07207	high
GSM814198	-0.0477004	low
GSM814199	-0.0438768	high
GSM814200	-0.0921289	low
GSM814201	-0.0915926	low
GSM814202	-0.0569862	low
GSM814203	-0.0684466	low
GSM814204	0.40466	high
GSM814205	-0.0844762	low
GSM814206	-0.0645463	low
GSM814207	-0.0511116	low
GSM814208	-0.0736356	low
GSM814209	-0.000330192	high
GSM814210	-0.070393	low
GSM814211	-0.0150661	high
GSM814212	-0.0756337	low
GSM814213	-0.0977262	low
GSM814214	0.315617	high
GSM814215	0.0232509	high
GSM814216	-0.0891572	low
GSM814217	0.0497953	high
GSM814218	-0.0233246	high
GSM814219	-0.000118587	high
GSM814220	-0.0248303	high
GSM814221	-0.0383693	high
GSM814222	-0.108228	low
GSM814223	-0.0661365	low
GSM814224	-0.00830276	high
GSM814225	0.141621	high
GSM814226	-0.0680821	low
GSM814227	-0.101713	low
GSM814228	-0.0379946	high
GSM814229	-0.0430279	high
GSM814230	-0.0623929	low
GSM814231	-0.0851964	low
GSM814232	-0.0337868	high
GSM814233	0.0244321	high
GSM814234	-0.066216	low
GSM814235	0.108046	high
GSM814236	-0.062322	low
GSM814237	0.106378	high
GSM814238	0.4431	high
GSM814239	-0.0274262	high
GSM814240	-0.0994167	low
GSM814241	0.056546	high
GSM814242	-0.103099	low
GSM814243	0.0110416	high
GSM814244	0.0751372	high
GSM814245	-0.0702684	low
GSM814246	-0.12262	low
GSM814247	-0.0907813	low
GSM814248	0.0825127	high
GSM814249	-0.0323003	high
GSM814250	-0.0433799	high
GSM814251	0.0225244	high
GSM814252	-0.0559443	low
GSM814253	-0.117236	low
GSM814254	-0.142049	low
GSM814255	-0.0203033	high
GSM814256	-0.0477981	low
GSM814257	-0.0197915	high
GSM814258	0.0888721	high
GSM814259	-0.0423639	high
GSM814260	-0.108564	low
GSM814261	-0.124332	low
GSM814262	0.0368867	high
GSM814263	-0.0754606	low
GSM814264	-0.033562	high
GSM814265	-0.0517913	low
GSM814266	-0.037785	high
GSM814267	-0.0452608	low
GSM814268	-0.0161533	high
GSM814269	-0.0437261	high
GSM814270	-0.0238241	high
GSM814271	0.00333948	high
GSM814272	0.00817465	high
GSM814273	-0.0434123	high
GSM814274	-0.0957145	low
GSM814275	-0.0240354	high
GSM814276	-0.120646	low
GSM814277	-0.0244116	high
GSM814278	0.00073589	high
GSM814279	-0.000399122	high
GSM814280	-0.0291445	high
GSM814281	-0.0686606	low
GSM814282	0.274937	high
GSM814283	-0.0730115	low
GSM814284	-0.0849502	low
GSM814285	0.039189	high
GSM814286	-0.0546804	low
GSM814287	0.121296	high
GSM814288	-0.0677435	low
GSM814289	-0.0877064	low
GSM814290	-0.0532173	low
GSM814291	-0.0220888	high
GSM814292	-0.0227885	high
GSM814293	-0.0496273	low
GSM814294	-0.0368148	high
GSM814295	-0.0644317	low
GSM814296	-0.0978844	low
GSM814297	0.0280553	high
GSM814298	0.0174642	high
GSM814299	-0.0289214	high
GSM814300	-0.0391583	high
GSM814301	-0.0284701	high
GSM814302	-0.0313984	high
GSM814303	-0.0272419	high
GSM814304	-0.0176598	high
GSM814305	-0.090332	low
GSM814306	-0.0608525	low
GSM814307	-0.171758	low
GSM814308	-0.0133744	high
GSM814309	-0.0581128	low
GSM814310	-0.0506952	low
GSM814311	-0.040815	high
GSM814312	-0.0564976	low
GSM814313	0.177116	high
GSM814314	-0.0584397	low
GSM814315	-0.0146749	high
GSM814316	-0.0421868	high
GSM814317	-0.00858201	high
GSM814318	-0.0699474	low
GSM814319	-0.061741	low
GSM814320	0.0318991	high
GSM814321	-0.0606155	low
GSM814322	0.00984524	high
GSM814323	-0.0292679	high
GSM814324	-0.0682973	low
GSM814325	-0.00231125	high
GSM814326	-0.0343074	high
GSM814327	-0.0467008	low
GSM814328	-0.0747638	low
GSM814329	-0.078626	low
GSM814330	-0.0110353	high
GSM814331	-0.0622299	low
GSM814332	-0.0474708	low
GSM814333	-0.0619132	low
GSM814334	-0.0426	high
GSM814335	-0.0130188	high
GSM814336	-0.0777995	low
GSM814337	-0.0807828	low
GSM814338	0.00341306	high
GSM814339	0.1242	high
GSM814340	-0.00546714	high
GSM814341	-0.0658199	low
GSM814342	0.0450458	high
GSM814343	-0.0292917	high
GSM814344	0.000797506	high
GSM814345	-0.0235868	high
GSM814346	-0.05485	low
GSM814347	-0.0952579	low
GSM814348	-0.0885804	low
GSM814349	-0.0634057	low
GSM814350	-0.0499528	low
GSM814351	-0.0751858	low
GSM814352	-0.0529451	low
GSM814353	-0.0276112	high
GSM814354	0.00908932	high
GSM814355	-0.045083	high
GSM814356	-0.0921194	low
GSM814357	-0.0458265	low
GSM814358	-0.062579	low
GSM814359	0.0359124	high

## Sheet: Table S10
Table S10: Risk score of each BC sample (E-MTAB-4321).
E-MTAB-4321 Samples	Risk score	Group
U0001	0.0744145	low
U0002	1.02526	high
U0006	0.073624	low
U0007	0.115388	low
U0010	3.02119	high
U0011	0.0986123	low
U0012	0.0323285	low
U0013	1.37043	high
U0015	0.291618	high
U0018	0.991858	high
U0023	0.820013	high
U0024	0.485895	high
U0026	0.0624048	low
U0027	0.170641	low
U0028	0.060348	low
U0032	0.0666793	low
U0035	2.38885	high
U0036	0.245417	low
U0037	0.232329	low
U0038	0.289422	high
U0039	0.62527	high
U0041	0.212913	low
U0042	0.249716	low
U0045	0.126603	low
U0046	0.307281	high
U0048	0.109951	low
U0053	0.678446	high
U0054	0.898642	high
U0057	0.0132798	low
U0059	1.87446	high
U0060	0.108842	low
U0062	0.0369978	low
U0064	0.0780286	low
U0067	0.175676	low
U0069	0.343322	high
U0071	0.0728308	low
U0072	0.18029	low
U0073	0.201147	low
U0074	0.310743	high
U0076	0.2302	low
U0077	0.234457	low
U0078	0.0144355	low
U0080	0.319359	high
U0083	0.312894	high
U0086	0.152404	low
U0087	0.2802	high
U0088	0.153554	low
U0089	0.0890072	low
U0090	0.186931	low
U0091	0.470233	high
U0092	0.127796	low
U0093	0.845964	high
U0094	0.439793	high
U0095	0.0962881	low
U0099	2.17401	high
U0100	0.42096	high
U0102	0.141111	low
U0104	0.241803	low
U0105	0.0661103	low
U0106	0.0549753	low
U0109	0.209679	low
U0110	0.0936388	low
U0114	3.31673	high
U0115	1.04278	high
U0117	0.122048	low
U0118	0.309148	high
U0119	0.488022	high
U0120	0.204046	low
U0121	0.0762463	low
U0122	0.166681	low
U0125	0.0740124	low
U0126	0.136092	low
U0128	0.896253	high
U0129	1.836	high
U0130	1.41084	high
U0134	0.118715	low
U0137	0.558228	high
U0138	0.0960842	low
U0139	0.0844876	low
U0140	2.69018	high
U0141	0.0702582	low
U0142	0.139001	low
U0143	0.133163	low
U0144	2.80554	high
U0147	0.439666	high
U0149	0.130398	low
U0150	0.306519	high
U0151	0.163289	low
U0152	0.238163	low
U0153	0.1014	low
U0154	0.0894513	low
U0156	0.066321	low
U0158	0.340514	high
U0159	0.066783	low
U0160	0.141598	low
U0161	1.416	high
U0168	0.312656	high
U0169	12.2417	high
U0170	2.1805	high
U0171	0.158343	low
U0175	0.501432	high
U0177	0.488892	high
U0178	0.282452	high
U0179	0.265644	low
U0181	0.610699	high
U0182	0.117505	low
U0183	0.260659	low
U0184	0.152245	low
U0186	0.597735	high
U0188	0.166751	low
U0189	0.0861942	low
U0190	0.237387	low
U0193	0.17357	low
U0195	1.24484	high
U0199	0.121933	low
U0200	0.332225	high
U0201	0.355988	high
U0204	0.15466	low
U0207	0.138982	low
U0214	0.956731	high
U0219	0.0607271	low
U0224	0.576725	high
U0226	1.3542	high
U0233	2.58925	high
U0256	0.528998	high
U0261	0.0916309	low
U0262	0.17966	low
U0264	0.131764	low
U0267	0.615018	high
U0268	0.0981046	low
U0273	0.172888	low
U0275	0.183577	low
U0278	0.129188	low
U0283	0.0829698	low
U0290	0.452413	high
U0291	0.386732	high
U0307	0.105066	low
U0312	0.190418	low
U0316	0.11745	low
U0317	0.474937	high
U0322	0.101196	low
U0323	0.773552	high
U0326	0.110336	low
U0328	0.616997	high
U0329	0.0704713	low
U0330	0.0877002	low
U0332	0.187168	low
U0334	0.201008	low
U0337	0.202563	low
U0344	0.11571	low
U0346	0.180839	low
U0348	0.248141	low
U0349	0.0745888	low
U0350	0.1416	low
U0378	0.0432251	low
U0380	0.220985	low
U0383	0.121301	low
U0384	4.72319	high
U0385	0.125932	low
U0392	0.372087	high
U0394	0.181754	low
U0397	0.336245	high
U0399	0.0406062	low
U0400	0.110735	low
U0401	0.253653	low
U0408	0.0642343	low
U0411	0.0858908	low
U0412	1.36168	high
U0414	0.262153	low
U0416	0.0350404	low
U0421	0.0723316	low
U0425	0.117623	low
U0426	0.0889755	low
U0427	0.278537	high
U0430	0.227936	low
U0431	0.271416	high
U0433	0.303348	high
U0434	0.0809025	low
U0435	0.340738	high
U0436	1.00016	high
U0437	0.0455873	low
U0438	0.130672	low
U0439	0.104163	low
U0442	0.193715	low
U0446	4.16119	high
U0447	0.0241257	low
U0448	0.223963	low
U0450	0.239782	low
U0453	0.0798818	low
U0454	0.153337	low
U0455	0.169993	low
U0457	0.0303474	low
U0458	0.392241	high
U0459	0.1748	low
U0461	0.101915	low
U0466	0.277256	high
U0469	0.221659	low
U0473	0.0944169	low
U0475	0.313902	high
U0476	0.119202	low
U0479	0.231833	low
U0494	0.127076	low
U0496	0.158765	low
U0497	0.0696576	low
U0502	0.208449	low
U0512	0.393635	high
U0514	0.519313	high
U0515	0.126603	low
U0516	0.249325	low
U0519	0.0645412	low
U0531	0.0866143	low
U0534	0.0952685	low
U0535	0.0472007	low
U0538	0.290551	high
U0541	1.16201	high
U0542	0.0501476	low
U0544	0.085131	low
U0549	0.164119	low
U0550	0.11701	low
U0551	0.182735	low
U0553	0.0755918	low
U0555	0.06885	low
U0556	0.264308	low
U0558	0.0734173	low
U0559	0.133053	low
U0560	0.0566431	low
U0562	0.14025	low
U0566	0.260812	low
U0570	0.28875	high
U0573	0.108281	low
U0577	0.128352	low
U0580	0.223363	low
U0583	0.182074	low
U0584	0.148316	low
U0585	0.263631	low
U0587	0.0876889	low
U0589	0.11663	low
U0590	0.183569	low
U0598	0.100213	low
U0600	0.088881	low
U0603	0.131836	low
U0605	0.0823849	low
U0606	0.48603	high
U0607	0.465088	high
U0608	0.183145	low
U0611	0.193213	low
U0612	0.113798	low
U0613	0.527105	high
U0614	0.0849516	low
U0615	0.0800672	low
U0618	0.672031	high
U0623	0.273005	high
U0624	10.1845	high
U0625	0.173524	low
U0627	0.0997266	low
U0631	0.160827	low
U0635	0.0810816	low
U0638	0.156366	low
U0641	0.259381	low
U0642	0.122479	low
U0643	0.173387	low
U0645	0.235646	low
U0646	0.197017	low
U0648	0.142104	low
U0653	0.126812	low
U0654	0.245137	low
U0655	0.156493	low
U0657	0.0754072	low
U0659	0.171822	low
U0664	0.0592178	low
U0666	0.031763	low
U0670	0.105975	low
U0696	0.0983449	low
U0706	0.160738	low
U0709	0.302492	high
U0754	0.944233	high
U0765	1.04158	high
U0766	0.0650473	low
U0768	0.234476	low
U0772	0.0414479	low
U0777	0.140093	low
U0779	0.0643646	low
U0794	0.12854	low
U0796	1.88187	high
U0832	0.103447	low
U0835	0.510838	high
U0839	0.205348	low
U0844	0.0805146	low
U0847	0.233355	low
U0850	0.101989	low
U0855	2.85596	high
U0856	0.105292	low
U0867	0.186471	low
U0870	0.144329	low
U0903	0.0786202	low
U0904	0.0658107	low
U0905	0.15122	low
U0907	0.34538	high
U0909	0.155721	low
U0910	0.126686	low
U0912	0.115417	low
U0913	0.148565	low
U0915	0.0735549	low
U0918	0.480051	high
U0928	0.229687	low
U0932	0.119112	low
U0952	0.814151	high
U0954	0.816855	high
U0963	0.426428	high
U0965	0.0945265	low
U0972	0.195502	low
U0973	1.20016	high
U0975	0.11823	low
U0976	0.0917835	low
U0977	0.482639	high
U0986	0.169853	low
U0989	0.700643	high
U0993	0.112442	low
U0998	1.26007	high
U0999	1.35203	high
U1002	0.136609	low
U1005	0.12769	low
U1006	0.0807397	low
U1011	0.14891	low
U1018	0.0712768	low
U1019	0.0928557	low
U1020	0.111722	low
U1023	0.292651	high
U1025	0.177188	low
U1026	0.41206	high
U1030	0.302473	high
U1031	0.0313625	low
U1032	0.276294	high
U1033	1.75474	high
U1037	0.0791561	low
U1043	0.0825824	low
U1046	0.131732	low
U1050	0.318978	high
U1052	0.116154	low
U1055	0.082177	low
U1057	0.0186258	low
U1061	0.381059	high
U1064	0.377809	high
U1067	0.452437	high
U1082	0.297334	high
U1084	0.156287	low
U1089	0.173269	low
U1099	0.150295	low
U1100	0.0814935	low
U1103	0.0761815	low
U1105	0.233547	low
U1106	0.129815	low
U1108	0.0984667	low
U1113	0.139291	low
U1123	0.175114	low
U1135	0.106038	low
U1136	0.170186	low
U1146	0.0995605	low
U1148	0.050881	low
U1150	0.18318	low
U1151	0.77625	high
U1153	0.234549	low
U1155	1.50802	high
U1157	0.122338	low
U1158	0.342935	high
U1161	0.119337	low
U1162	0.153702	low
U1165	0.081884	low
U1171	0.0456031	low
U1174	0.180571	low
U1177	0.107554	low
U1179	0.0586142	low
U1182	0.096772	low
U1188	0.504588	high
U1189	0.305498	high
U1190	0.571126	high
U1191	0.808375	high
U1192	0.380058	high
U1194	0.126695	low
U1196	0.854804	high
U1205	1.7062	high
U1206	0.850098	high
U1207	0.177341	low
U1209	0.384511	high
U1211	0.157275	low
U1212	0.104382	low
U1228	0.0571803	low
U1230	0.0417449	low
U1231	0.0932073	low
U1232	0.140129	low
U1233	0.0622188	low
U1235	0.0883115	low
U1237	0.176029	low
U1240	0.324419	high
U1242	0.386382	high
U1243	0.160314	low
U1244	0.314454	high
U1248	0.142531	low
U1249	0.672945	high
U1256	0.0753659	low
U1263	0.283435	high
U1264	0.367165	high
U1265	0.488126	high
U1266	0.587736	high
U1267	0.153524	low
U1270	0.14301	low
U1271	0.0723182	low
U1272	0.415721	high
U1275	0.352116	high
U1276	0.268295	low
U1277	0.0984398	low
U1279	0.196304	low
U1280	1.44874	high
U1282	0.0562694	low
U1283	0.294415	high
U1284	0.233203	low
U1286	0.423921	high
U1288	0.0604742	low
U1289	0.16267	low
U1291	2.89811	high
U1292	0.17245	low
U1293	1.03427	high
U1295	0.118506	low
U1297	0.0603366	low
U1298	0.100349	low
U1300	0.0856681	low
U1301	0.135148	low
U1303	0.100626	low
U1304	0.130637	low
U1305	0.136896	low
U1307	0.766651	high
U1308	0.385465	high
U1309	0.181087	low
U1311	0.399883	high
U1314	0.778597	high
U1317	0.196626	low
U1330	0.162504	low
U1332	0.246628	low
U1335	0.173251	low
U1336	0.133317	low
U1337	0.248786	low
U1338	0.133184	low
U1341	0.161448	low
U1343	1.15339	high
U1345	0.245337	low
U1346	0.0553122	low
U1349	0.361193	high
U1354	0.154243	low
U1356	0.130125	low
U1363	0.0397224	low
U1368	0.133624	low
U1374	0.0449129	low
U1388	0.333149	high
U1396	0.211092	low
U1403	0.0789072	low
U1404	0.247428	low
U1408	0.0601183	low
U1409	0.0580464	low
U1412	0.919741	high
U1413	0.131147	low
U1415	0.08992	low
U1425	0.345404	high
U1426	2.55968	high
U1427	0.252891	low
U1430	0.466848	high
U1431	0.22257	low
U1432	0.255648	low
U1434	0.0794422	low
U1435	0.117524	low
U1458	0.0575099	low
U1462	0.134612	low
U1464	0.353902	high
U1465	0.295016	high
U1476	0.155853	low
U1478	0.231685	low
U1480	0.137076	low

[truncated: 2 more sheets: Table S11, Table S12]
